# Supplementary material for: A Transfer-Learning-Based Deep Convolutional Neural Network for Predicting Leukemia-Related Phosphorylation Sites from Protein Primary Sequences
Source: Int J Mol Sci. 2022 Feb 3;23(3):1741. doi: 10.3390/ijms23031741 (PMC8915183; doi:10.3390/ijms23031741)
Supplement: Supplementary file 1 [file ijms-23-01741-s001.zip]

Archive with 1 entries (1 files):
- ijms-1576608-SI.pdf
